# Supplementary material for: Touch imprint cytology with massively parallel sequencing (TIC‐seq): a simple and rapid method to snapshot genetic alterations in tumors
Source: Cancer Med. 2016 Oct 24;5(12):3426–36. doi: 10.1002/cam4.950 (PMC5224853; doi:10.1002/cam4.950)
Supplement: Supplementary file 5 — Table S3. Summary of sequencing data and coverage analysis data for each sample. [file CAM4-5-3426-s005.xlsx]

## Sheet: Table S3
Supplemental Table 3. Summary of sequencing data and coverage analysis data for each sample.
ID	Preparetion	Histology	Primary Tumor	Mapped reads (million)	On target	Mean depth	Uniformity	Mean read length (bp)	≥Q20 bases/ total bases
Case 1	TIC-Giensa	Adeno	Primary Tumor	2.89	0.976	948	0.73	109	0.827599
Case 1	TIC-Pap	Adeno	Primary Tumor	2.1	0.9693	670	0.7011	114	0.812
Case 1	FFPE	Adeno	Primary Tumor	2.2	0.9601	678.8	0.8095	117	0.83
Case 1	Buffy coat	-	-	1.403	0.9626	461.3	0.8953	102	0.836069
Case 2	TIC-Giensa	SCC	Primary Tumor	2.51	0.9712	856.5	0.8162	107	0.849173
Case 2	TIC-Pap	SCC	Primary Tumor	1.5	0.9727	489.3	0.741	104	0.858
Case 2	FFPE	SCC	Primary Tumor	2.5	0.9571	791.4	0.7901	118	0.819
Case 2	Buffy coat	-	-	1.22248	0.9595	401.7	0.8718	103	0.834911
Case 3	TIC-Giensa	Adeno	Primary Tumor	2.79	0.9679	955	0.8693	107	0.854414
Case 3	TIC-Pap	Adeno	Primary Tumor	1.7	0.9646	514.7	0.8075	97	0.843
Case 3	FFPE	Adeno	Primary Tumor	2.1	0.9651	657.8	0.7976	102	0.832
Case 3	Buffy coat	-	-	1.29857	0.9636	428.2	0.8913	103	0.841976
Case 4	TIC-Giensa	Adeno	Primary Tumor	2.15	0.9596	636.1	0.5647	96	0.859843
Case 4	TIC-Pap	Adeno	Primary Tumor	1.4	0.9657	418.7	0.8124	103	0.82
Case 4	FFPE	Adeno	Primary Tumor	1.7	0.9683	524	0.7848	102	0.821
Case 4	Buffy coat	-	-	1.66219	0.9606	547.6	0.8865	103	0.839911
Case 5	TIC-Giensa	Adeno	Primary Tumor	2.68	0.9737	834.9	0.5623	108	0.821182
Case 5	TIC-Pap	Adeno	Primary Tumor	2.1	0.9647	654.9	0.8341	102	0.826
Case 5	FFPE	Adeno	Primary Tumor	1.7	0.9637	536.5	0.7976	103	0.825
Case 5	Buffy coat	-	-	1.71244	0.9624	564.1	0.8934	103	0.845731
Case 6	TIC-Giensa	SCC	Primary Tumor	2.61	0.9679	795.4	0.712	109	0.814576
Case 6	TIC-Pap	SCC	Primary Tumor	2	0.9637	651.1	0.784	102	0.811
Case 6	FFPE	SCC	Primary Tumor	2.1	0.9682	757.4	0.8376	119	0.806
Case 6	Buffy coat	-	-	3.29136	0.9695	1164	0.9097	113	0.846606
Case 7	TIC-Giensa	Adeno	Primary Tumor	3.34	0.973	1060	0.7806	110	0.814764
Case 7	TIC-Pap	Adeno	Primary Tumor	2.3	0.9709	955.5	0.8158	116	0.805
Case 7	FFPE	Adeno	Primary Tumor	2.9	0.9704	835.5	0.8881	117	0.82
Case 7	Buffy coat	-	-	1.77443	0.967	628.5	0.9132	110	0.845611
Case 8	TIC-Giensa	SCC	Primary Tumor	2.58	0.9776	864.3	0.7565	109	0.837639
Case 8	TIC-Pap	SCC	Primary Tumor	2.7	0.9765	903	0.7789	114	0.828
Case 8	FFPE	SCC	Primary Tumor	2.4	0.9771	833.9	0.8475	119	0.824
Case 8	Buffy coat	-	-	1.69626	0.9691	601.6	0.9173	111	0.850603
Case 9	TIC-Giensa	Adeno	Primary Tumor	2.61	0.9707	824.5	0.7605	109	0.816734
Case 9	TIC-Pap	Adeno	Primary Tumor	1.6	0.9701	510.2	0.6487	113	0.817
Case 9	FFPE	Adeno	Primary Tumor	2.5	0.9651	837.5	0.8737	116	0.81
Case 9	Buffy coat	-	-	1.89501	0.9674	672.5	0.9231	111	0.850834
Case 10	FFPE	TNBC	Primary Tumor	4.88236	0.9484	1702	0.8283	113	0.912498
Case 10	FFPE	HR+	Primary Tumor	4.23384	0.9708	1522	0.7665	132	0.871554
Case 10	FFPE	HR+	Lymph node	5.85856	0.9718	2041	0.7111	114	0.913924
Case 10	FFPE	HR+	Lymph node	6.10561	0.9796	2114	0.5716	110	0.917477
Case 10	FFPE	HR+	Lymph node	6.05117	0.9761	2001	0.5658	105	0.919683
Case 10	TIC-Giensa	TNBC	Primary Tumor	4.18543	0.9738	1475	0.7018	133	0.863194
Case 10	TIC-Giensa	HR+	Lymph node	4.31773	0.9754	1541	0.7641	137	0.845863
Case 10	Buffy coat	-	-	6.34072	0.9635	2400	0.8876	120	0.910202
TIC, touch imprint cytology; Adeno, adenocarcinoma; SCC, squamous cell carcinoma, TNBC, triple negative breast cancer; HR+, hormone receptor-positive
